# Supplementary material for: Soil propagule bank of ectomycorrhizal fungi associated with Masson pine (Pinus massoniana) grown in a manganese mine wasteland
Source: PLoS One. 2018 Jun 5;13(6):e0198628. doi: 10.1371/journal.pone.0198628 (PMC5988271; doi:10.1371/journal.pone.0198628)
Supplement: S1 Table — (XLSX) [file pone.0198628.s001.xlsx]

## Sheet: 工作表2
S1 Table. Ectomycorrhizal fungi identified on Pinus massoniana and Quercus fabri growing in the Xiangtan Mn mining area of Hunan Province, China.
OTUs	Accession number	Query/aligned portion length (bp) (similarity,%)a	Closest Blast match accession	Relative abundance/relative frequency (%)c
			in Genbank/EMBJ/DDBJ/Uniteb	Masson pine (n=80)	Mn propagule	reference propagule
Atheliaceae sp.2	AB769886	573/573 (99%)	AB456674 Uncultured Tylospora	7.9/11.3	6.43 / 10.61	0 / 0
Thelephora terrestris	AB769918	747/712 (98%)	UDB003346 Thelephora terrestris	7.9/10.0	4.7 / 6.06	0 / 0
Russula sp.6	AB769912	647/647 (94%)	UDB011318 Russula sanguinea	5.4/10.0
Cenococcum geophilum1	AB769888	535/535 (97%)	AM084698 Cenococcum geophilum	4.9/7.5	4.4 / 10.61	0.77 / 2.94
Cenococcum geophilum2	AB769889	1021/998 (99%)	JN129390 Cenococcum geophilum	4.7/3.8	8.65 / 21.21	0.12 / 1.47
Tomentella sp.4	AB769924	667/666 (96%)	UDB011637 Tomentella stuposa	4.5/6.3
Tomentella sp.6	AB769926	664/654 (96%)	UDB003335 Tomentella	4.1/7.5	2.9 / 3.03	4.05 / 5.88
Atheliaceae sp.1	AB769885	597/597(99%)	FN565250 Uncultured Atheliaceae	30.6/48.8
Pisolithus tinctorius	AB769902	682/647 (98%)	AF374631 Pisolithus tinctorius	2.8/7.5	1.77 / 1.52	5.47 / 7.35
Russula sp.2	AB769908	605/512 (92%)	UDB000327 Russula heterophylla	2.3/2.5
Lactarius sp.	AB769899	690/690 (93%)	UDB000379 Lactarius fulvissimus	1.9/6.3		12.39 / 20.59
Lactarius quieticolor	AB769898	682/682 (98%)	UDB000880 Lactarius quieticolor	1.9/3.8
Tomentella ellisii	AB769920	662/580 (98%)	UDB000219 Tomentella ellisii	1.9/2.5	18.65 / 19.7	13.16 / 16.18
Tomentella sp.9	AB769929	666/643 (93%)	UDB003315 Tomentella terrestris	1.8/2.5
Tomentella sp.3	AB769923	635/628 (94%)	UDB002428 Tomentella stuposa	1.7/5.0
Coltricia sp.1	AB769892	735/735 (92%)	FR731276 Uncultured ectomycorrhizal fungus	1.5/3.8
Russula sp.5	AB769911	684/499 (90%)	UDB000894 Russula livescens	1.5/1.3
Russula sp.1	AB769907	659/603 (92%)	UDB011327 Russula medullata	1.4/1.3
Scleroderma sp.	AB769913	569/569 (94%)	HM189957 Scleroderma citrinum	1.2/1.3
Russula citrina	AB769906	645/645 (97%)	JF908661 Russula citrina	1.1/2.5
Cenococcum sp.	AB769890	1046/1000 (95%)	DQ179119 Cenococcum geophilum	1.1/1.3
Coltricia sp.2	AB769893	590/567 (99%)	AB253525 Uncultured ectomycorrhizal fungus	0.9/1.3
Helotiales sp.1	AB769894	551/551 (93%)	AB598090 Helotiales sp.	0.8/3.8
Tomentella sp.1	AB769921	766/653 (94%)	UDB003347 Tomentella	0.7/2.5	10.94 / 12.12	5.75 / 5.88
Pseudotomentella griseopergamacea	AB769903	506/502 (99%)	UDB001617 Pseudotomentella griseopergamacea	0.7/1.3
unknown	AB769933	538/538 (90%)	DQ493568 Uncultured ectomycorrhizal fungus	0.7/1.3
Tuber sp.	AB769932	563/532 (98%)	AB553457 Tuber sp.	0.6/1.3
Tomentella sp.7	AB769927	665/665 (92%)	UDB011637 Tomentella stuposa	0.4/3.8
Inocybaceae sp.	AB769896	782/683 (99%)	JF273524 Inocybaceae sp.	0.4/1.3
Phialocephala fortinii	AB769901	529/526 (99%)	EU888625 Phialocephala fortinii	0.4/1.3
Rhizopogon sp.	AB769904	728/595 (94%)	AJ297263 Rhizopogon buenoi	0.4/1.3
Sebacinaceae	AB769914	631/601 (92%)	GQ240919 Uncultured Sebacinaceae	0.4/1.3
Ascomycota sp.1	AB769883	426/424 (100%)	EU046087 Uncultured ascomycete	0.3/2.5
Russula amoenolens	AB769905	656/614 (97%)	UDB000343 Russula amoenolens	0.2/1.3
Thelephora sp.1	AB769916	639/639 (92%)	UDB000119 Thelephora caryophyllea	0.2/1.3
Thelephora sp.2	AB769917	608/582 (94%)	UDB000119 Thelephora caryophyllea	0.2/1.3
Tomentella sp.2	AB769922	604/597 (95%)	UDB003302 Tomentella stuposa	0.2/1.3	0 / 0	8.59 / 14.71
Tomentella sp.8	AB769928	759/759(92%)	DQ822833 Tomentella sublilacina	0.2/1.3
Clavulina sp.	AB769891	611/607 (99%)	JF273551 Clavulina sp.	0.1/1.3
Laccaria amethystina	AB769897	435/435 (99%)	AB211270 Laccaria amethystina	0.1/1.3
Russula sp.3	AB769909	653/653 (90%)	UDB000893 Russula mustelina	0.1/1.3
Russula sp.4	AB769910	651/579(94%)	EU598194 Russula crustosa	0.1/1.3
Helotiales sp.2	AB769895	499/465 (97%)	HE814101 Helotiales sp.	0.1/1.3
Neurospora sp.	LC176634	536/538(99%)	FJ176470			0.12 / 1.47
Pulveroboletus sp.	LC176636	663/668(99%)	JQ991773			2.03 / 4.41
Rhizopogon sp.	LC176637	704/705(99%)	LC096919		1.35 / 3.03	15.88 / 27.94
Tuber sp.	LC176643	512/512(100%)	AB769932		18.73 / 21.21	0.2 / 1.47
Cenococcum sp.3	LC176632	929/990(94%)	LC095082			0.69 / 1.47
